# Supplementary material for: Rapid Surveys Reveal Temporal Variation in Flowering Community Phenology in a Great Basin Desert Ecosystem
Source: Ecol Evol. 2026 Apr 1;16(4):e73340. doi: 10.1002/ece3.73340 (PMC13045367; doi:10.1002/ece3.73340)
Supplement: Supplementary file 2 — Table S1: Species‐level phenological observations and functional trait data across years, seasons, and transects in a Great Basin Desert plant community. This table includes all plant observations used in analyses of seasonal phenology from 2021 to 2024 across spring and fall surveys. Each record represents a species occurrence within a transect and survey period, along with its modal phenological stage. Functional traits include growth form (forb, shrub), nativity status (native, non‐native), and lifespan (annual herbaceous, perennial herbaceous, perennial woody). Phenological status was recorded using binary indicators for reproductive stages (only buds, early flowering, peak flowering, late flowering, only fruits), where 1 indicates presence and 0 indicates absence during a survey. A continuous phenology index (range: 1–5) was calculated to represent sequential reproductive stages, where 1 = buds only, 2 = early flowering, 3 = peak flowering, 4 = late flowering, 5 = fruiting (flowers absent). Phenology values were assigned as the modal stage across ≥ 30 individuals per species; when two adjacent stages were equally frequent, transitional values were recorded as the mean of those stages (0.5 increments). [file ECE3-16-e73340-s001.xlsx]

## Sheet: Table_S1_RAW_DATA
Year	Season	Transect	Family	Common Name	Species	Growth Form	Status	Lifespan	Only Buds	Early	Peak	Late	Only Fruits	Phenology
2023	Spring	FG	Amaryllidaceae	Twinleaf onion	Allium anceps	Forb	Native	Perennial herbaceous	0	0	0	1	1	4.5
2023	Fall	FG	Amaranthaceae	Prostrate pigweed	Amaranthus albus	Forb	Non-Native	Annual herbaceous	0	0	0	1	1	4.5
2021	Spring	FG	Rosaceae	Utah serviceberry	Amelanchier utahensis	Shrub	Native	Perennial woody	0	0	0	1	0	4
2022	Spring	FG	Rosaceae	Utah serviceberry	Amelanchier utahensis	Shrub	Native	Perennial woody	0	0	0	0	1	5
2023	Spring	FG	Rosaceae	Utah serviceberry	Amelanchier utahensis	Shrub	Native	Perennial woody	0	0	1	0	0	3
2024	Spring	FG	Rosaceae	Utah serviceberry	Amelanchier utahensis	Shrub	Native	Perennial woody	0	0	1	0	0	3
2021	Spring	FG	Boraginaceae	Fiddleneck	Amsinckia sp.	Forb	Native	Annual herbaceous	0	0	1	0	0	3
2022	Spring	FG	Boraginaceae	Fiddleneck	Amsinckia sp.	Forb	Native	Annual herbaceous	0	0	1	0	0	3
2023	Spring	FG	Boraginaceae	Fiddleneck	Amsinckia sp.	Forb	Native	Annual herbaceous	0	0	1	0	0	3
2024	Spring	FG	Boraginaceae	Fiddleneck	Amsinckia sp.	Forb	Native	Annual herbaceous	0	0	1	1	0	3.5
2021	Fall	FG	Asteraceae	Big Sagebrush	Artemisia tridentata	Shrub	Native	Perennial woody	0	0	0	1	0	4
2022	Fall	FG	Asteraceae	Big Sagebrush	Artemisia tridentata	Shrub	Native	Perennial woody	0	0	0	1	0	4
2023	Fall	FG	Asteraceae	Big Sagebrush	Artemisia tridentata	Shrub	Native	Perennial woody	0	0	0	1	0	4
2023	Fall	FG	Apocynaceae	Narrowleaf milkweed	Asclepias fascicularis	Forb	Native	Perennial herbaceous	0	0	1	1	0	3.5
2023	Spring	FG	Fabaceae	Humboldt river milkvetch	Astragalus iodanthus	Forb	Native	Perennial herbaceous	0	1	1	0	0	2.5
2022	Spring	FG	Fabaceae	Shaggy milkvetch	Astragalus malacus	Forb	Native	Perennial herbaceous	0	1	0	0	0	2
2021	Spring	FG	Asteraceae	Rough eyelashweed	Blepharipappus scaber	Forb	Native	Perennial herbaceous	0	0	1	0	0	3
2021	Spring	FG	Poaceae	Cheatgrass	Bromus tectorum	Grass	Non-Native	Annual herbaceous	0	0	1	0	0	3
2022	Spring	FG	Poaceae	Cheatgrass	Bromus tectorum	Grass	Non-Native	Annual herbaceous	0	0	1	0	0	3
2023	Spring	FG	Poaceae	Cheatgrass	Bromus tectorum	Grass	Non-Native	Annual herbaceous	0	0	0	1	0	4
2024	Spring	FG	Poaceae	Cheatgrass	Bromus tectorum	Grass	Non-Native	Annual herbaceous	0	0	0	0	1	5
2022	Spring	FG	Primulaceae	Plains evening primrose	Camissonia contorta	Forb	Native	Annual herbaceous	0	1	1	0	0	2.5
2023	Spring	FG	Ranunculaceae	Curveseed butterwort	Ceratocephala testiculata	Forb	Non-Native	Annual herbaceous	0	0	0	1	1	4.5
2021	Fall	FG	Asteraceae	Yellow rabbitbrush	Chrysothamnus viscidiflorus	Shrub	Native	Perennial woody	1	1	0	0	0	1.5
2022	Fall	FG	Asteraceae	Yellow rabbitbrush	Chrysothamnus viscidiflorus	Shrub	Native	Perennial woody	0	0	1	0	0	3
2023	Fall	FG	Asteraceae	Yellow rabbitbrush	Chrysothamnus viscidiflorus	Shrub	Native	Perennial woody	0	0	1	0	0	3
2023	Spring	FG	Plantaginaceae	Maiden blue eyed Mary	Collinsia parviflora	Forb	Native	Annual herbaceous	0	0	1	0	0	3
2022	Spring	FG	Asteraceae	Western hawksbeard	Crepis occidentalis	Forb	Native	Perennial herbaceous	0	1	0	0	0	2
2021	Spring	FG	Brassicaceae	Western tansymustard	Descurainia pinnata	Forb	Native	Annual herbaceous	0	0	1	0	0	3
2022	Spring	FG	Brassicaceae	Western tansymustard	Descurainia pinnata	Forb	Native	Annual herbaceous	0	0	1	1	0	3.5
2023	Spring	FG	Brassicaceae	Western tansymustard	Descurainia pinnata	Forb	Native	Annual herbaceous	0	0	1	1	0	3.5
2021	Spring	FG	Brassicaceae	Flixweed	Descurainia sophia	Forb	Non-Native	Annual herbaceous	0	0	1	0	0	3
2022	Spring	FG	Brassicaceae	Flixweed	Descurainia sophia	Forb	Non-Native	Annual herbaceous	0	0	1	1	0	3.5
2023	Spring	FG	Brassicaceae	Flixweed	Descurainia sophia	Forb	Non-Native	Annual herbaceous	0	0	0	1	0	4
2023	Fall	FG	Onagraceae	Panicled willowherb	Epilobium brachycarpum	Forb	Native	Annual herbaceous	0	0	0	1	0	4
2021	Fall	FG	Asteraceae	Rubber rabbitbrush	Ericameria nauseosa	Shrub	Native	Perennial woody	0	1	1	0	0	2.5
2022	Fall	FG	Asteraceae	Rubber rabbitbrush	Ericameria nauseosa	Shrub	Native	Perennial woody	1	0	0	0	0	1
2023	Fall	FG	Asteraceae	Rubber rabbitbrush	Ericameria nauseosa	Shrub	Native	Perennial woody	0	1	1	0	0	2.5
2021	Spring	FG	Polygonaceae	Blue monutain buckwheat	Eriogonum strictum	Shrub	Native	Perennial mixed	0	1	1	0	0	2.5
2022	Spring	FG	Polygonaceae	Blue monutain buckwheat	Eriogonum strictum	Shrub	Native	Perennial mixed	0	1	0	0	0	2
2023	Spring	FG	Polygonaceae	Blue monutain buckwheat	Eriogonum strictum	Shrub	Native	Perennial mixed	0	1	0	0	0	2
2024	Spring	FG	Polygonaceae	Blue mountain buckwheat	Eriogonum strictum	Shrub	Native	Perennial mixed	1	1	0	0	0	1.5
2021	Spring	FG	Geraniaceae	Red stem storksbill	Erodium cicutarium	Forb	Non-Native	Annual herbaceous	0	0	1	0	0	3
2022	Spring	FG	Geraniaceae	Red stem storksbill	Erodium cicutarium	Forb	Non-Native	Annual herbaceous	0	0	1	0	0	3
2023	Spring	FG	Geraniaceae	Red stem storksbill	Erodium cicutarium	Forb	Non-Native	Annual herbaceous	0	0	0	1	0	4
2024	Spring	FG	Geraniaceae	Red stem storksbill	Erodium cicutarium	Forb	Non-Native	Annual herbaceous	0	0	1	1	0	3.5
2021	Fall	FG	Asteraceae	Broom snakeweed	Gutierrezia sarothrae	Shrub	Native	Perennial mixed	0	0	1	1	0	3.5
2022	Fall	FG	Asteraceae	Broom snakeweed	Gutierrezia sarothrae	Shrub	Native	Perennial mixed	0	0	1	0	0	3
2023	Fall	FG	Asteraceae	Broom snakeweed	Gutierrezia sarothrae	Shrub	Native	Perennial mixed	0	1	1	0	0	2.5
2021	Spring	FG	Poaceae	Wall barley	Hordeum murinum	Grass	Non-Native	Annual herbaceous	0	1	1	0	0	2.5
2022	Spring	FG	Poaceae	Wall barley	Hordeum murinum	Grass	Non-Native	Annual herbaceous	0	0	0	1	1	4.5
2023	Spring	FG	Poaceae	Wall barley	Hordeum murinum	Grass	Non-Native	Annual herbaceous	0	0	1	0	0	3
2024	Spring	FG	Poaceae	Wall barley	Hordeum murinum	Grass	Non-Native	Annual herbaceous	0	0	0	1	0	4
2023	Fall	FG	Asteraceae	Prickly lettuce	Lactuca serriola	Forb	Non-Native	Annual herbaceous	0	0	0	1	1	4.5
2024	Spring	FG	Asteraceae	Common hareleaf	Lagophylla ramosissima	Forb	Native	Annual herbaceous	0	0	1	0	0	3
2021	Spring	FG	Brassicaceae	Clasping pepperweed	Lepidium perfoliatum	Forb	Non-Native	Annual herbaceous	0	0	0	1	1	4.5
2022	Spring	FG	Brassicaceae	Clasping pepperweed	Lepidium perfoliatum	Forb	Non-Native	Annual herbaceous	0	0	0	1	0	4
2023	Spring	FG	Brassicaceae	Clasping pepperweed	Lepidium perfoliatum	Forb	Non-Native	Annual herbaceous	0	0	1	1	0	3.5
2024	Spring	FG	Brassicaceae	Clasping pepperweed	Lepidium perfoliatum	Forb	Non-Native	Annual herbaceous	0	0	1	1	0	3.5
2024	Spring	FG	Montiaceae	Bitterroot	Lewisia rediviva	Forb	Native	Perennial herbaceous	0	1	0	0	0	2
2022	Spring	FG	Boraginaceae	Moth combseed	Pectocarya setosa	Forb	Native	Annual herbaceous	0	0	1	1	0	3.5
2024	Spring	FG	Boraginaceae	Virgate scorpionweed	Phacelia heterophylla	Forb	Native	Annual herbaceous	0	1	0	0	0	2
2021	Spring	FG	Polemoniaceae	Phlox	Phlox sp.	Shrub	Native	Perennial mixed	0	0	1	0	0	3
2022	Spring	FG	Polemoniaceae	Phlox	Phlox sp.	Shrub	Native	Perennial mixed	0	0	1	0	0	3
2023	Spring	FG	Polemoniaceae	Phlox	Phlox sp.	Shrub	Native	Perennial mixed	0	0	1	1	0	3.5
2024	Spring	FG	Polemoniaceae	Phlox	Phlox sp.	Shrub	Native	Perennial mixed	0	0	1	0	0	3
2021	Spring	FG	Valerianaceae	Longhorn sealblush	Plectritis macrocerca	Forb	Native	Annual herbaceous	0	0	1	0	0	3
2022	Spring	FG	Valerianaceae	Longhorn sealblush	Plectritis macrocerca	Forb	Native	Annual herbaceous	0	0	1	0	0	3
2023	Spring	FG	Valerianaceae	Longhorn sealblush	Plectritis macrocerca	Forb	Native	Annual herbaceous	0	0	1	1	0	3.5
2024	Spring	FG	Valerianaceae	Longhorn sealblush	Plectritis macrocerca	Forb	Native	Annual herbaceous	0	0	1	0	0	3
2021	Spring	FG	Rosaceae	Desert peach	Prunus andersonii	Shrub	Native	Perennial woody	0	1	0	0	0	2
2022	Spring	FG	Rosaceae	Desert peach	Prunus andersonii	Shrub	Native	Perennial woody	0	0	0	1	1	4.5
2023	Spring	FG	Rosaceae	Desert peach	Prunus andersonii	Shrub	Native	Perennial woody	0	0	1	0	0	3
2024	Spring	FG	Rosaceae	Desert peach	Prunus andersonii	Shrub	Native	Perennial woody	0	0	1	1	0	3.5
2024	Spring	FG	Caryophyllaceae	Nuttall's sandwort	Sabulina nuttallii	Forb	Native	Perennial herbaceous	0	0	1	0	0	3
2023	Fall	FG	Amaranthaceae	Tumbleweed	Salsola tragus	Forb	Non-Native	Annual herbaceous	0	0	1	0	0	3
2024	Spring	FG	Brassicaceae	Tall tumblemustard	Sisymbrium altissimum	Forb	Non-Native	Annual herbaceous	0	0	1	0	0	3
2021	Spring	FG	Asteraceae	Littleleaf horsebrush	Tetradymia glabrata	Shrub	Native	Perennial woody	1	0	0	0	0	1
2022	Spring	FG	Asteraceae	Littleleaf horsebrush	Tetradymia glabrata	Shrub	Native	Perennial woody	1	0	0	0	0	1
2023	Spring	FG	Asteraceae	Littleleaf horsebrush	Tetradymia glabrata	Shrub	Native	Perennial woody	1	0	0	0	0	1
2024	Spring	FG	Asteraceae	Littleleaf horsebrush	Tetradymia glabrata	Shrub	Native	Perennial woody	1	0	0	0	0	1
2024	Spring	FG	Brassicaceae	Cutleaf thelypody	Thelypodium laciniatum	Forb	Native	Herbaceous biennial	0	1	0	0	0	2
2023	Spring	FG	Brassicaceae	Sand fringepod	Thysanocarpus curvipes	Forb	Native	Annual herbaceous	0	0	1	0	0	3
2023	Spring	FG	Melanthiaceae	Foothill deathcamas	Toxicoscordion paniculatum	Forb	Native	Perennial herbaceous	0	0	1	0	0	3
2024	Spring	FG	Melanthiaceae	Foothill deathcamas	Toxicoscordion paniculatum	Forb	Native	Perennial herbaceous	0	0	1	0	0	3
2021	Fall	RW	Asteraceae	Common mugwort	Artemisia vulgaris	Forb	Native	Perennial herbaceous	0	0	0	1	0	4
2021	Fall	RW	Apocynaceae	Narrowleaf milkweed	Asclepias fascicularis	Forb	Native	Perennial herbaceous	0	0	0	1	0	4
2022	Fall	RW	Apocynaceae	Narrowleaf milkweed	Asclepias fascicularis	Forb	Native	Perennial herbaceous	0	0	0	1	1	4.5
2021	Spring	RW	Poaceae	Cheatgrass	Bromus tectorum	Grass	Non-Native	Annual herbaceous	0	0	1	0	0	3
2022	Spring	RW	Poaceae	Cheatgrass	Bromus tectorum	Grass	Non-Native	Annual herbaceous	0	0	1	0	0	3
2023	Spring	RW	Poaceae	Cheatgrass	Bromus tectorum	Grass	Non-Native	Annual herbaceous	0	0	0	1	0	4
2024	Spring	RW	Poaceae	Cheatgrass	Bromus tectorum	Grass	Non-Native	Annual herbaceous	0	0	0	1	0	4
2021	Spring	RW	Asteraceae	Cobweb thistle	Cirsium occidentale	Forb	Native	Perennial herbaceous	0	0	0	1	0	4
2023	Fall	RW	Onagraceae	Panicled willowherb	Epilobium brachycarpum	Forb	Native	Annual herbaceous	0	0	0	1	0	4
2023	Fall	RW	Asteraceae	Western goldenrod	Euthamia occidentalis	Forb	Native	Perennial herbaceous	0	0	0	0	1	5
2021	Fall	RW	Asteraceae	Indian blanket flower	Gaillardia pulchella	Forb	Non-Native	Annual herbaceous	0	0	1	0	0	3
2023	Fall	RW	Asteraceae	Prickly lettuce	Lactuca serriola	Forb	Non-Native	Annual herbaceous	0	0	0	1	0	4
2021	Spring	RW	Caprilfoliaceae	Honeysuckle	Lonicera sp.	Shrub	Non-Native	Perennial woody	0	1	1	0	0	2.5
2022	Spring	RW	Caprilfoliaceae	Honeysuckle	Lonicera sp.	Shrub	Non-Native	Perennial woody	0	1	1	0	0	2.5
2023	Spring	RW	Caprilfoliaceae	Honeysuckle	Lonicera sp.	Shrub	Non-Native	Perennial woody	0	1	1	0	0	2.5
2024	Spring	RW	Caprifoliaceae	Honeysuckle	Lonicera sp.	Shrub	Non-Native	Perennial woody	0	1	0	0	0	2
2021	Spring	RW	Fabaceae	Bird's-foot trefoil	Lotus corniculatus	Forb	Non-Native	Perennial herbaceous	0	1	0	0	0	2
2021	Fall	RW	Fabaceae	White sweetclover	Melilotus albus	Forb	Non-Native	Annual herbaceous	1	0	0	0	0	1
2022	Fall	RW	Fabaceae	White sweetclover	Melilotus albus	Forb	Non-Native	Annual herbaceous	1	0	0	0	0	1
2023	Fall	RW	Fabaceae	White sweetclover	Melilotus albus	Forb	Non-Native	Annual herbaceous	0	0	0	1	0	4
2021	Spring	RW	Grossulariaceae	Golden currant	Ribes aureum	Shrub	Native	Perennial woody	1	0	0	0	0	1
2022	Spring	RW	Grossulariaceae	Golden currant	Ribes aureum	Shrub	Native	Perennial woody	0	1	0	0	0	2
2023	Spring	RW	Grossulariaceae	Golden currant	Ribes aureum	Shrub	Native	Perennial woody	0	0	1	0	0	3
2024	Spring	RW	Grossulariaceae	Golden currant	Ribes aureum	Shrub	Native	Perennial woody	1	0	0	0	0	1
2021	Fall	RW	Rosaceae	Wood's rose	Rosa woodsii	Shrub	Native	Perennial woody	0	0	0	1	1	4.5
2022	Fall	RW	Rosaceae	Wood's rose	Rosa woodsii	Shrub	Native	Perennial woody	0	0	0	0	1	5
2023	Fall	RW	Rosaceae	Wood's rose	Rosa woodsii	Shrub	Native	Perennial woody	0	0	0	0	1	5
2022	Fall	RW	Polygonaceae	Curly dock	Rumex crispus	Forb	Non-Native	Perennial herbaceous	0	0	0	1	0	4
2021	Spring	RW	Salicaceae	Willow	Salix sp.	Tree	Native	Perennial woody	0	1	1	0	0	2.5
2022	Spring	RW	Salicaceae	Willow	Salix sp.	Tree	Native	Perennial woody	0	1	1	0	0	2.5
2023	Spring	RW	Salicaceae	Willow	Salix sp.	Tree	Native	Perennial woody	0	1	1	0	0	2.5
2024	Spring	RW	Salicaceae	Willow	Salix sp.	Tree	Native	Perennial woody	0	1	1	0	0	2.5
2021	Fall	RW	Asteraceae	Goldenrod	Solidago sp.	Forb	Native	Perennial herbaceous	0	0	0	1	1	4.5
2022	Fall	RW	Asteraceae	Goldenrod	Solidago sp.	Forb	Native	Perennial herbaceous	0	0	0	0	1	5
2022	Spring	RW	Asteraceae	Common dandelion	Taraxacum officinale	Forb	Non-Native	Perennial herbaceous	0	0	1	0	1	4
2024	Spring	RW	Asteraceae	Common dandelion	Taraxicum officinale	Forb	Non-Native	Perennial herbaceous	0	0	0	0	1	5
2021	Spring	RW	Scrophulariaceae	Common mullein	Verbascum thapsus	Forb	Non-Native	Herbaceous biennial	0	0	0	1	0	4
2022	Spring	S	Amaryllidaceae	Twinleaf onion	Allium anceps	Forb	Native	Perennial herbaceous	0	0	0	1	1	4.5
2023	Spring	S	Amaryllidaceae	Dark red onion	Allium atrorubens	Forb	Native	Perennial herbaceous	1	0	0	0	0	1
2022	Spring	S	Brassicaceae	Desert madwort	Alyssum desertorum	Forb	Native	Annual herbaceous	0	0	0	0	1	5
2023	Spring	S	Brassicaceae	Desert madwort	Alyssum desertorum	Forb	Native	Annual herbaceous	0	0	1	1	0	3.5
2021	Spring	S	Boraginaceae	Fiddleneck	Amsinckia sp.	Forb	Native	Annual herbaceous	0	1	0	0	0	2
2022	Spring	S	Boraginaceae	Fiddleneck	Amsinckia sp.	Forb	Native	Annual herbaceous	0	0	1	1	0	3.5
2023	Spring	S	Boraginaceae	Fiddleneck	Amsinckia sp.	Forb	Native	Annual herbaceous	0	0	1	0	0	3
2024	Spring	S	Boraginaceae	Fiddleneck	Amsinckia sp.	Forb	Native	Annual herbaceous	0	1	1	0	0	2.5
2021	Fall	S	Asteraceae	Big Sagebrush	Artemisia tridentata	Shrub	Native	Perennial woody	0	0	0	1	0	4
2022	Fall	S	Asteraceae	Big Sagebrush	Artemisia tridentata	Shrub	Native	Perennial woody	0	0	0	1	0	4
2023	Fall	S	Asteraceae	Big Sagebrush	Artemisia tridentata	Shrub	Native	Perennial woody	0	0	0	1	0	4
2021	Spring	S	Fabaceae	Shaggy milkvetch	Astragalus malacus	Forb	Native	Perennial herbaceous	0	0	1	0	0	3
2022	Spring	S	Fabaceae	Shaggy milkvetch	Astragalus malacus	Forb	Native	Perennial herbaceous	0	0	0	1	1	4.5
2023	Spring	S	Fabaceae	Shaggy milkvetch	Astragalus malacus	Forb	Native	Perennial herbaceous	0	0	1	0	0	3
2024	Spring	S	Fabaceae	Shaggy milkvetch	Astragalus malacus	Forb	Native	Perennial herbaceous	0	0	0	1	0	4
2023	Spring	S	Asteraceae	Rough eyelashweed	Blepharipappus scaber	Forb	Native	Perennial herbaceous	0	0	1	1	0	3.5
2024	Spring	S	Asteraceae	Rough eyelashweed	Blepharipappus scaber	Forb	Native	Perennial herbaceous	0	0	1	0	0	3
2021	Spring	S	Asteraceae	Rough eyelashweed	Blepharipappus scaber	Forb	Native	Perennial herbaceous	0	1	1	0	0	2.5
2022	Spring	S	Asteraceae	Rough eyelashweed	Blepharipappus scaber	Forb	Native	Perennial herbaceous	0	1	1	0	0	2.5
2022	Spring	S	Brassicaceae	Rockcress	Boechera sp.	Forb	Native	Perennial herbaceous	0	0	0	1	0	4
2024	Spring	S	Brassicaceae	Rockcress	Boechera sp.	Forb	Native	Perennial herbaceous	0	0	0	1	0	4
2021	Spring	S	Poaceae	Cheatgrass	Bromus tectorum	Grass	Non-Native	Annual herbaceous	0	1	0	0	0	2
2022	Spring	S	Poaceae	Cheatgrass	Bromus tectorum	Grass	Non-Native	Annual herbaceous	0	0	1	0	0	3
2023	Spring	S	Poaceae	Cheatgrass	Bromus tectorum	Grass	Non-Native	Annual herbaceous	0	0	0	1	1	4.5
2024	Spring	S	Poaceae	Cheatgrass	Bromus tectorum	Grass	Non-Native	Annual herbaceous	0	0	1	0	0	3
2021	Spring	S	Orobanchaceae	Desert paintbrush	Castilleja chromosa	Forb	Native	Perennial herbaceous	0	0	1	0	0	3
2022	Spring	S	Orobanchaceae	Desert paintbrush	Castilleja chromosa	Forb	Native	Perennial herbaceous	0	0	1	0	0	3
2023	Spring	S	Orobanchaceae	Desert paintbrush	Castilleja chromosa	Forb	Native	Perennial herbaceous	0	1	1	0	0	2.5
2024	Spring	S	Orobanchaceae	Desert paintbrush	Castilleja chromosa	Forb	Native	Perennial herbaceous	0	0	1	0	0	3
2022	Spring	S	Brassicaceae	Crossflower	Chorispora tenella	Forb	Non-Native	Annual herbaceous	0	0	1	0	0	3
2024	Spring	S	Brassicaceae	Crossflower	Chorispora tenella	Forb	Non-Native	Annual herbaceous	0	0	1	0	0	3
2021	Fall	S	Asteraceae	Yellow rabbitbrush	Chrysothamnus viscidiflorus	Shrub	Native	Perennial woody	0	0	1	0	0	3
2022	Fall	S	Asteraceae	Yellow rabbitbrush	Chrysothamnus viscidiflorus	Shrub	Native	Perennial woody	0	1	1	0	0	2.5
2023	Fall	S	Asteraceae	Yellow rabbitbrush	Chrysothamnus viscidiflorus	Shrub	Native	Perennial woody	0	0	1	1	0	3.5
2022	Fall	S	Orobanchaceae	King's bird's beak	Cordylanthus kingii	Forb	Native	Annual herbaceous	1	1	0	0	0	1.5
2023	Fall	S	Orobanchaceae	King's bird's beak	Cordylanthus kingii	Forb	Native	Annual herbaceous	0	0	0	1	1	4.5
2022	Spring	S	Asteraceae	Western hawksbeard	Crepis occidentalis	Forb	Native	Perennial herbaceous	0	1	1	0	0	2.5
2022	Spring	S	Boraginaceae	Wingnut cryptantha	Cryptantha pterocarya	Forb	Native	Annual herbaceous	0	0	1	0	0	3
2023	Spring	S	Boraginaceae	Wingnut cryptantha	Cryptantha pterocarya	Forb	Native	Annual herbaceous	0	0	1	0	0	3
2023	Spring	S	Ranunculaceae	Anderson's larkspur	Delphinium andersoni	Forb	Native	Perennial herbaceous	0	0	1	0	0	3
2024	Spring	S	Ranunculaceae	Anderson's larkspur	Delphinium andersoni	Forb	Native	Perennial herbaceous	0	0	1	0	0	3
2021	Spring	S	Brassicaceae	Western tansymustard	Descurainia pinnata	Forb	Native	Annual herbaceous	0	0	0	1	0	4
2023	Spring	S	Brassicaceae	Western tansymustard	Descurainia pinnata	Forb	Native	Annual herbaceous	0	1	0	0	0	2
2021	Spring	S	Brassicaceae	Flixweed	Descurainia sophia	Forb	Non-Native	Annual herbaceous	0	0	0	1	0	4
2024	Spring	S	Brassicaceae	Flixweed	Descurainia sophia	Forb	Non-Native	Annual herbaceous	0	1	1	0	0	2.5
2023	Fall	S	Onagraceae	Panicled willowherb	Epilobium brachycarpum	Forb	Native	Annual herbaceous	0	0	1	1	0	4
2021	Fall	S	Asteraceae	Rubber rabbitbrush	Ericameria nauseosa	Shrub	Native	Perennial woody	0	0	1	0	0	3
2022	Fall	S	Asteraceae	Rubber rabbitbrush	Ericameria nauseosa	Shrub	Native	Perennial woody	0	0	1	0	0	3
2023	Fall	S	Asteraceae	Rubber rabbitbrush	Ericameria nauseosa	Shrub	Native	Perennial woody	0	0	1	1	0	3.5
2021	Spring	S	Geraniaceae	Red stem storksbill	Erodium cicutarium	Forb	Non-Native	Annual herbaceous	0	0	1	0	0	3
2022	Spring	S	Geraniaceae	Red stem storksbill	Erodium cicutarium	Forb	Non-Native	Annual herbaceous	0	0	1	1	0	3.5
2023	Spring	S	Geraniaceae	Red stem storksbill	Erodium cicutarium	Forb	Non-Native	Annual herbaceous	0	0	0	1	1	4.5
2024	Spring	S	Geraniaceae	Red stem storksbill	Erodium cicutarium	Forb	Non-Native	Annual herbaceous	0	0	0	1	0	4
2022	Spring	S	Polemoniaceae	Nevada gilia	Gilia brecciarum	Forb	Native	Annual herbaceous	0	0	1	0	0	3
2021	Spring	S	Amaranthaceae	Spiny hopsage	Grayia spinosa	Shrub	Native	Perennial woody	0	0	0	0	1	5
2022	Spring	S	Amaranthaceae	Spiny hopsage	Grayia spinosa	Shrub	Native	Perennial woody	0	0	0	0	1	5
2023	Spring	S	Amaranthaceae	Spiny hopsage	Grayia spinosa	Shrub	Native	Perennial woody	0	0	0	0	1	5
2024	Spring	S	Amaranthaceae	Spiny hopsage	Grayia spinosa	Shrub	Native	Perennial woody	1	1	0	0	0	1.5
2021	Fall	S	Asteraceae	Broom snakeweed	Gutierrezia sarothrae	Shrub	Native	Perennial mixed	0	0	1	0	0	3
2022	Fall	S	Asteraceae	Broom snakeweed	Gutierrezia sarothrae	Shrub	Native	Perennial mixed	0	0	1	1	0	3.5
2023	Fall	S	Asteraceae	Broom snakeweed	Gutierrezia sarothrae	Shrub	Native	Perennial mixed	0	0	1	0	0	3
2023	Spring	S	Asteraceae	Whitedaisy tidytips	Layia glandulosa	Forb	Native	Annual herbaceous	0	0	1	0	0	3
2024	Spring	S	Asteraceae	Whitedaisy tidytips	Layia glandulosa	Forb	Native	Annual herbaceous	0	0	1	0	0	3
2021	Spring	S	Asteraceae	Whitedaisy tidytips	Layia glandulosa	Forb	Native	Annual herbaceous	0	0	0	1	0	4
2022	Spring	S	Asteraceae	Whitedaisy tidytips	Layia glandulosa	Forb	Native	Annual herbaceous	0	0	1	1	0	3.5
2021	Spring	S	Brassicaceae	Clasping pepperweed	Lepidium perfoliatum	Forb	Non-Native	Annual herbaceous	0	0	0	1	0	4
2022	Spring	S	Brassicaceae	Clasping pepperweed	Lepidium perfoliatum	Forb	Non-Native	Annual herbaceous	0	0	1	0	0	3
2023	Spring	S	Brassicaceae	Clasping pepperweed	Lepidium perfoliatum	Forb	Non-Native	Annual herbaceous	0	0	0	1	1	4.5
2024	Spring	S	Brassicaceae	Clasping pepperweed	Lepidium perfoliatum	Forb	Non-Native	Annual herbaceous	0	0	0	1	0	4
2021	Spring	S	Fabaceae	Soft lupine	Lupinus malacophyllus	Forb	Native	Annual herbaceous	0	0	1	0	0	1
2022	Spring	S	Fabaceae	Soft lupine	Lupinus malacophyllus	Forb	Native	Annual herbaceous	0	1	1	0	0	2.5
2023	Spring	S	Fabaceae	Soft lupine	Lupinus malacophyllus	Forb	Native	Annual herbaceous	0	0	1	0	0	3
2024	Spring	S	Fabaceae	Soft lupine	Lupinus malacophyllus	Forb	Native	Annual herbaceous	0	1	0	0	0	2
2021	Spring	S	Loasaceae	Blazingstar	Mentzelia sp.	Forb	Native	Annual herbaceous	0	1	1	0	0	2.5
2022	Spring	S	Loasaceae	Blazingstar	Mentzelia sp.	Forb	Native	Annual herbaceous	0	0	1	1	0	3.5
2023	Spring	S	Loasaceae	Blazingstar	Mentzelia sp.	Forb	Native	Annual herbaceous	0	1	1	0	0	2.5
2024	Spring	S	Loasaceae	Blazingstar	Mentzelia sp.	Forb	Native	Annual herbaceous	0	1	1	0	0	2.5
2023	Spring	S	Polemoniaceae	Slender phlox	Microsteris gracilis	Forb	Native	Annual herbaceous	0	0	1	0	0	3
2022	Spring	S	Amaryllidaceae	Great Basin muilla	Muilla transmontana	Forb	Native	Perennial herbaceous	0	1	1	0	0	2.5
2024	Spring	S	Amaryllidaceae	Great Bain Muilla	Muilla transmontana	Forb	Native	Perennial herbaceous	0	1	0	0	0	2
2022	Spring	S	Boraginaceae	Moth combseed	Pectocarya setosa	Forb	Native	Annual herbaceous	0	0	1	0	0	3
2022	Spring	S	Plantaginaceae	Penstemon	Penstemon sp.	Forb	Native	Perennial herbaceous	1	0	0	0	0	1
2021	Spring	S	Polemoniaceae	Phlox	Phlox sp.	Shrub	Native	Perennial mixed	0	1	0	0	0	2
2022	Spring	S	Polemoniaceae	Phlox	Phlox sp.	Shrub	Native	Perennial mixed	0	0	1	0	0	3
2023	Spring	S	Polemoniaceae	Phlox	Phlox sp.	Shrub	Native	Perennial mixed	0	0	1	0	0	3
2024	Spring	S	Polemoniaceae	Phlox	Phlox sp.	Shrub	Native	Perennial mixed	0	1	0	0	0	2
2021	Spring	S	Valerianaceae	Longhorn sealblush	Plectritis macrocerca	Forb	Native	Annual herbaceous	0	0	1	0	0	3
2022	Spring	S	Valerianaceae	Longhorn sealblush	Plectritis macrocerca	Forb	Native	Annual herbaceous	0	0	1	0	0	3
2023	Spring	S	Valerianaceae	Longhorn sealblush	Plectritis macrocerca	Forb	Native	Annual herbaceous	0	0	1	0	0	3
2024	Spring	S	Valerianaceae	Longhorn sealblush	Plectritis macrocerca	Forb	Native	Annual herbaceous	0	0	1	0	0	3
2021	Spring	S	Rosaceae	Desert peach	Prunus andersonii	Shrub	Native	Perennial woody	0	1	0	0	0	2
2022	Spring	S	Rosaceae	Desert peach	Prunus andersonii	Shrub	Native	Perennial woody	0	0	0	1	0	4
2023	Spring	S	Rosaceae	Desert peach	Prunus andersonii	Shrub	Native	Perennial woody	0	0	1	1	0	3.5
2024	Spring	S	Rosaceae	Desert peach	Prunus andersonii	Shrub	Native	Perennial woody	0	0	0	1	0	4
2023	Spring	S	Rosaceae	Antelope bitterbrush	Purshia tridentata	Shrub	Native	Perennial woody	1	0	0	0	0	1
2024	Spring	S	Rosaceae	Antelope bitterbrush	Purshia tridentata	Shrub	Native	Perennial woody	0	0	1	0	0	3
2021	Spring	S	Rosaceae	Antelope bitterbrush	Purshia tridentata	Shrub	Native	Perennial woody	0	1	0	0	0	2
2022	Spring	S	Rosaceae	Antelope bitterbrush	Purshia tridentata	Shrub	Native	Perennial woody	0	0	1	0	0	3
2021	Spring	S	Asteraceae	Littleleaf horsebrush	Tetradymia glabrata	Shrub	Native	Perennial woody	1	0	0	0	0	1
2022	Spring	S	Asteraceae	Littleleaf horsebrush	Tetradymia glabrata	Shrub	Native	Perennial woody	1	0	0	0	0	1
2023	Spring	S	Asteraceae	Littleleaf horsebrush	Tetradymia glabrata	Shrub	Native	Perennial woody	1	0	0	0	0	1
2024	Spring	S	Asteraceae	Littleleaf horsebrush	Tetradymia glabrata	Shrub	Native	Perennial woody	1	0	0	0	0	1
2022	Spring	S	Asteraceae	Silverpuffs	Uropappus lindleyi	Forb	Native	Annual herbaceous	0	0	0	0	1	5
